# Supplementary material for: Covalent Bonding of MXene/COF Heterojunction for Ultralong Cycling Li-Ion Battery Electrodes
Source: Molecules. 2024 Jun 18;29(12):2899. doi: 10.3390/molecules29122899 (PMC11207039; doi:10.3390/molecules29122899)
Supplement: Supplementary file 1 [file molecules-29-02899-s001.zip]

Archive with 1 entries (1 files):
- molecules-3007248-supplementary.pdf
